# Supplementary material for: Sleep selectively stabilizes contextual aspects of negative memories
Source: Sci Rep. 2018 Dec 14;8:17861. doi: 10.1038/s41598-018-35999-9 (PMC6294767; doi:10.1038/s41598-018-35999-9)
Supplement: Supplementary file 2 — Supplementary Dataset 1 [file 41598_2018_35999_MOESM2_ESM.zip]

Archive with 2 entries (2 files):
- N71_small.mat
- N71_small.xlsx
