# Supplementary material for: Sleep selectively stabilizes contextual aspects of negative memories
Source: Sci Rep. 2018 Dec 14;8:17861. doi: 10.1038/s41598-018-35999-9 (PMC6294767; doi:10.1038/s41598-018-35999-9)
Supplement: Supplementary file 2 — Supplementary Dataset 1 [file 41598_2018_35999_MOESM2_ESM.zip › N71_small.xlsx]

## Sheet: variable description
variable number	variable name	description
Note that the order of variable names is not always consistent.
1	'subject_ID'
2	'sleepWakeCondition'	1=sleep, 2=wake (factor GROUP)
3	'emoCondition'	1=negative-left/neutal-right, 2=negative-right/neutral-left (factor SIDE)
	valence ratings (continuous in interval [-1 1])
4	'valence_emo_enc'	trial-averaged valence rating of negative items at encoding
5	'valence_neu_enc'	trial-averaged valence rating of neutral items at encoding
6	'valence_enc_P'	P value comparing negative and neutral items within subjects (independent t-test)
7	'valence_emo_rec1'	trial-averaged valence rating at Test 1
8	'valence_neu_rec1'
9	'valence_rec1_P'
10	'valence_emo_rec2'	trial-averaged valence rating at Test 2
11	'valence_neu_rec2'
12	'valence_rec2_P'
13	'valence_emo_rec3'	trial-averaged valence rating at Test 3 (not used)
14	'valence_neu_rec3'
15	'valence_rec3_P'
16	'valence_emo_rec1_old'	trial-averaged valence rating for old items at Test 1
17	'valence_neu_rec1_old'
18	'valence_rec1_old_P'
19	'valence_emo_rec2_old'
20	'valence_neu_rec2_old'
21	'valence_rec2_old_P'
22	'valence_emo_rec3_old'
23	'valence_neu_rec3_old'
24	'valence_rec3_old_P'
25	'valence_emo_rec1_hit'	trial-averaged valence rating for correctly recognized old items (hits) at Test 1
26	'valence_neu_rec1_hit'
27	'valence_rec1_hit_P'
28	'valence_emo_rec2_hit'
29	'valence_neu_rec2_hit'
30	'valence_rec2_hit_P'
31	'valence_emo_rec3_hit'
32	'valence_neu_rec3_hit'
33	'valence_rec3_hit_P'
34	'valence_emo_rec1_miss'	trial-averaged valence rating for unrecognized old items (miss) at Test 1
35	'valence_neu_rec1_miss'
36	'valence_rec1_miss_P'
37	'valence_emo_rec2_miss'
38	'valence_neu_rec2_miss'
39	'valence_rec2_miss_P'
40	'valence_emo_rec3_miss'
41	'valence_neu_rec3_miss'
42	'valence_rec3_miss_P'
43	'valence_emo_rec1_new'	trial-averaged valence rating for new items at Test 1
44	'valence_neu_rec1_new'
45	'valence_rec1_new_P'
46	'valence_emo_rec2_new'
47	'valence_neu_rec2_new'
48	'valence_rec2_new_P'
49	'valence_emo_rec3_new'
50	'valence_neu_rec3_new'
51	'valence_rec3_new_P'
52	'valence_emo_rec1_CR'	trial-averaged valence rating for correctly rejected (CR) new items at Test 1
53	'valence_neu_rec1_CR'
54	'valence_rec1_CR_P'
55	'valence_emo_rec2_CR'
56	'valence_neu_rec2_CR'
57	'valence_rec2_CR_P'
58	'valence_emo_rec3_CR'
59	'valence_neu_rec3_CR'
60	'valence_rec3_CR_P'
61	'valence_emo_rec1_FA'	trial-averaged valence rating for incorrectly recornized new items (false alarm) at Test 1
62	'valence_neu_rec1_FA'
63	'valence_rec1_FA_P'
64	'valence_emo_rec2_FA'
65	'valence_neu_rec2_FA'
66	'valence_rec2_FA_P'
67	'valence_emo_rec3_FA'
68	'valence_neu_rec3_FA'
69	'valence_rec3_FA_P'
	valence-memory correlations (within subjects)
70	'slopeValRec1'	slope of robust regression between items' valence ratings and continuous old/new rating at Test 1 (across negative and neutral)
71	'pValRec1'	corresponding p value
72	'slopeValSource1'	slope of robust regression between items' valence ratings and continuous "correct side/incorrect side" rating at Test 1
73	'pValSource1'
74	'slopeRecSource1'	slope of robust regression between items' continuous old/new ratings and continuous "correct side/incorrect side" rating at Test 1
75	'pRecSource1'
76	'slopeValRec2'	Test 2
77	'pValRec2'
78	'slopeValSource2'
79	'pValSource2'
80	'slopeRecSource2'
81	'pRecSource2'
82	'slopeValRec3'	Test 3
83	'pValRec3'
84	'slopeValSource3'
85	'pValSource3'
86	'slopeRecSource3'
87	'pRecSource3'
88	'slopeValRecOld1'	as "slopeValRec1", but for old items only
89	'pValRecOld1'
90	'slopeValSourceOld1'
91	'pValSourceOld1'
92	'slopeRecSourceOld1'
93	'pRecSourceOld1'
94	'slopeValRecOld2'
95	'pValRecOld2'
96	'slopeValSourceOld2'
97	'pValSourceOld2'
98	'slopeRecSourceOld2'
99	'pRecSourceOld2'
100	'slopeValRecOld3'
101	'pValRecOld3'
102	'slopeValSourceOld3'
103	'pValSourceOld3'
104	'slopeRecSourceOld3'
105	'pRecSourceOld3'
106	'slopeValRecNew1'	as "slopeValRec1", but for new items only
107	'pValRecNew1'
108	'slopeValSourceNew1'
109	'pValSourceNew1'
110	'slopeRecSourceNew1'
111	'pRecSourceNew1'
112	'slopeValRecNew2'
113	'pValRecNew2'
114	'slopeValSourceNew2'
115	'pValSourceNew2'
116	'slopeRecSourceNew2'
117	'pRecSourceNew2'
118	'slopeValRecNew3'
119	'pValRecNew3'
120	'slopeValSourceNew3'
121	'pValSourceNew3'
122	'slopeRecSourceNew3'
123	'pRecSourceNew3'
124	'slopeValSourceOldEmo1'	as "slopeValRec1", but for negative old items only
125	'pValSourceOldEmo1'
126	'slopeValSourceOldNeu1'	as "slopeValRec1", but for neutral old items only
127	'pValSourceOldNeu1'
128	'slopeValSourceNewEmo1'	as "slopeValRec1", but for negative new items only
129	'pValSourceNewEmo1'
130	'slopeValSourceNewNeu1'	as "slopeValRec1", but for neutral new items only
131	'pValSourceNewNeu1'
132	'slopeValSourceOldEmo2'
133	'pValSourceOldEmo2'
134	'slopeValSourceOldNeu2'
135	'pValSourceOldNeu2'
136	'slopeValSourceNewEmo2'
137	'pValSourceNewEmo2'
138	'slopeValSourceNewNeu2'
139	'pValSourceNewNeu2'
140	'slopeValSourceOldEmo3'
141	'pValSourceOldEmo3'
142	'slopeValSourceOldNeu3'
143	'pValSourceOldNeu3'
144	'slopeValSourceNewEmo3'
145	'pValSourceNewEmo3'
146	'slopeValSourceNewNeu3'
147	'pValSourceNewNeu3'
	change in valence (Test 2 - Test 1)
148	'valence_emo_diff'
149	'valence_neu_diff'
150	'valence_emo_old_diff'
151	'valence_neu_old_diff'
152	'valence_emo_new_diff'
153	'valence_neu_new_diff'
154	'valence_emo_hit_diff'
155	'valence_neu_hit_diff'
156	'valence_emo_miss_diff'
157	'valence_neu_miss_diff'
158	'valence_emo_CR_diff'
159	'valence_neu_CR_diff'
160	'valence_emo_FA_diff'
161	'valence_neu_FA_diff'
	self-reported performance during lateralized presentation
162	'fixation_difficulty'
163	'fixation_performance'
164	'saccade_report'
165	'visibility'
166	'num_reported_saccades'
	recognition (after dichotomization of continuous old/new ratings)
167	'HR_Emo1'	hit rate (proportion of old items rated old) for negative items at Test 1
168	'HR_Neu1'	hit rate for neutral items at Test 1
169	'HR_Pooled1'	hit rate across categories (= [number negative old rated old + number neutral old rated old]/ [number of included negative old items + number of included neutral old items])
170	'HR_Emo2'	Test 2
171	'HR_Neu2'
172	'HR_Pooled2'
173	'HR_Emo3'
174	'HR_Neu3'
175	'HR_Pooled3'
176	'FA_Emo1'	false alarm rate (proportion of new items rated old) at Test 1
177	'FA_Neu1'
178	'FA_Pooled1'
179	'FA_Emo2'
180	'FA_Neu2'
181	'FA_Pooled2'
182	'FA_Emo3'
183	'FA_Neu3'
184	'FA_Pooled3'
185	'diffFAEmo'	change in false alarms (Test 2 - Test 1)
186	'diffFANeu'
187	'diffFAPooled'
188	'dPrime_Emo1'	discriminability index (Z(hit)-Z(FA)) at Test 1
189	'dPrime_Neu1'
190	'dPrime_Pooled1'
191	'dPrime_Emo2'
192	'dPrime_Neu2'
193	'dPrime_Pooled2'
194	'dPrime_Emo3'
195	'dPrime_Neu3'
196	'dPrime_Pooled3'
197	'diffDprimeEmo'	change in discriminability (Test 2 - Test 1)
198	'diffDprimeNeu'
199	'diffDprimePooled'
200	'respBias_Emo1'	response bias (tendency to endorse as old, irrespective old/new status) at Test 1
201	'respBias_Neu1'
202	'respBias_Pooled1'
203	'respBias_Emo2'
204	'respBias_Neu2'
205	'respBias_Pooled2'
206	'respBias_Emo3'
207	'respBias_Neu3'
208	'respBias_Pooled3'
209	'retHitEmo'	retention of hit rate (hit rate Test 2/hit rate Test 1 * 100%). Alternative to change in hit rate, below.
210	'retHitNeu'
211	'retHitPooled'
212	'diffHitEmo'	change in hit rate (Test 2 - Test 1)
213	'diffHitNeu'
214	'diffHitPooled'
	contextual (or "source") judgments (after dichotomization of continuous, rescored left/right ratings)
215	'sourceOld_Emo1'	proportion of negative old items rated on the correct side at Test 1
216	'sourceOld_Neu1'
217	'sourceOld_Pooled1'
218	'sourceOld_Emo2'
219	'sourceOld_Neu2'
220	'sourceOld_Pooled2'
221	'sourceOld_Emo3'
222	'sourceOld_Neu3'
223	'sourceOld_Pooled3'
224	'sourceHit_Emo1'	proportion of correctly recognized negative old items rated on the correct side at Test 1
225	'sourceHit_Neu1'
226	'sourceHit_Pooled1'
227	'sourceHit_Emo2'
228	'sourceHit_Neu2'
229	'sourceHit_Pooled2'
230	'sourceHit_Emo3'
231	'sourceHit_Neu3'
232	'sourceHit_Pooled3'
233	'retSourceHitEmo'	retention of contextual memory for hits (Test 2/hit rate Test 1 * 100%). Alternative to change in contextual memory for hits, below.
234	'retSourceHitNeu'
235	'retSourceHitPooled'
236	'diffSourceHitEmo'	change in contextual memory for hits (Test 2 - Test 1)
237	'diffSourceHitNeu'
238	'diffSourceHitPooled'
239	'sourceMiss_Emo1'	proportion of unrecognized negative old items rated on the correct side at Test 1
240	'sourceMiss_Neu1'
241	'sourceMiss_Pooled1'
242	'sourceMiss_Emo2'
243	'sourceMiss_Neu2'
244	'sourceMiss_Pooled2'
245	'sourceMiss_Emo3'
246	'sourceMiss_Neu3'
247	'sourceMiss_Pooled3'
248	'retSourceMissEmo'	retention of contextual memory for misses (Test 2/hit rate Test 1 * 100%).
249	'retSourceMissNeu'
250	'retSourceMissPooled'
251	'diffSourceMissEmo'	change in contextual memory for misses (Test 2 - Test 1)
252	'diffSourceMissNeu'
253	'diffSourceMissPooled'
254	'sourceNew_Emo1'	proportion of negative new items rated on the correct side at Test 1
255	'sourceNew_Neu1'
256	'sourceNew_Pooled1'
257	'sourceNew_Emo2'
258	'sourceNew_Neu2'
259	'sourceNew_Pooled2'
260	'sourceNew_Emo3'
261	'sourceNew_Neu3'
262	'sourceNew_Pooled3'
263	'sourceCR_Emo1'	proportion of correctly rejected negative new items rated on the correct side at Test 1
264	'sourceCR_Neu1'
265	'sourceCR_Pooled1'
266	'sourceCR_Emo2'
267	'sourceCR_Neu2'
268	'sourceCR_Pooled2'
269	'sourceCR_Emo3'
270	'sourceCR_Neu3'
271	'sourceCR_Pooled3'
272	'retSourceCREmo'	retention of "contextual memory" for correct rejections (Test 2/hit rate Test 1 * 100%).
273	'retSourceCRNeu'
274	'retSourceCRPooled'
275	'diffSourceCREmo'	change in "contextual memory" for correct rejections (Test 2 - Test 1)
276	'diffSourceCRNeu'
277	'diffSourceCRPooled'
278	'sourceFA_Emo1'	proportion of incorrectly recognized negative new items rated on the correct side at Test 1
279	'sourceFA_Neu1'
280	'sourceFA_Pooled1'
281	'sourceFA_Emo2'
282	'sourceFA_Neu2'
283	'sourceFA_Pooled2'
284	'sourceFA_Emo3'
285	'sourceFA_Neu3'
286	'sourceFA_Pooled3'
287	'retSourceFAEmo'	retention of "contextual memory" for false alarms (Test 2/hit rate Test 1 * 100%).
288	'retSourceFANeu'
289	'retSourceFAPooled'
290	'diffSourceFAEmo'	change in "contextual memory" for false alarms (Test 2 - Test 1)
291	'diffSourceFANeu'
292	'diffSourceFAPooled'
	recognition: continuous old/new confidence scores (interval [-1 1], with -1 old, and 1 new)
293	'confRec_Old_Emo1'	old/new confidence rating for negative old items at Test 1
294	'confRec_Old_Neu1'
295	'confRec_New_Emo1'	old/new confidence rating for negative new items at Test 1
296	'confRec_New_Neu1'
297	'confRec_Old_Emo2'	old/new confidence rating for negative old items at Test 2
298	'confRec_Old_Neu2'
299	'confRec_New_Emo2'
300	'confRec_New_Neu2'
301	'confRec_Old_Emo3'
302	'confRec_Old_Neu3'
303	'confRec_New_Emo3'
304	'confRec_New_Neu3'
	contextual judgments: continuous "incorrect side" (-1) to "correct side" (1) ratings
	NOTE: "old" and "new" not included in variable names. Instead "source" is used for old items, and "gen" (for "generalization") for new items. This differs from above, where "source" was used irrespective of old/new status.
305	'confSource_Emo1'	incorrect/correct side confidence rating for negative old items at Test 1.
306	'confSource_Neu1'
307	'confGen_Emo1'	incorrect/correct side confidence rating for negative new items at Test 1.
308	'confGen_Neu1'
309	'confSource_Emo2'
310	'confSource_Neu2'
311	'confGen_Emo2'
312	'confGen_Neu2'
313	'confSource_Emo3'
314	'confSource_Neu3'
315	'confGen_Emo3'
316	'confGen_Neu3'
317	'confSourceHit_Emo1'	incorrect/correct side confidence rating for correctly recognized negative old items at Test 1.
318	'confSourceHit_Neu1'
319	'confSourceHit_Pooled1'
320	'confSourceHit_Emo2'
321	'confSourceHit_Neu2'
322	'confSourceHit_Pooled2'
323	'confSourceHit_Emo3'
324	'confSourceHit_Neu3'
325	'confSourceHit_Pooled3'
326	'confSourceMiss_Emo1'	incorrect/correct side confidence rating for unrecognized negative old items at Test 1.
327	'confSourceMiss_Neu1'
328	'confSourceMiss_Pooled1'
329	'confSourceMiss_Emo2'
330	'confSourceMiss_Neu2'
331	'confSourceMiss_Pooled2'
332	'confSourceMiss_Emo3'
333	'confSourceMiss_Neu3'
334	'confSourceMiss_Pooled3'
335	'confGenHit_Emo1'	incorrect/correct side confidence rating for correctly rejected negative new items at Test 1.
336	'confGenHit_Neu1'
337	'confGenHit_Pooled1'
338	'confGenHit_Emo2'
339	'confGenHit_Neu2'
340	'confGenHit_Pooled2'
341	'confGenHit_Emo3'
342	'confGenHit_Neu3'
343	'confGenHit_Pooled3'
344	'confGenMiss_Emo1'	incorrect/correct side confidence rating for incorrectly recognized (=false alarms) negative new items at Test 1.
345	'confGenMiss_Neu1'
346	'confGenMiss_Pooled1'
347	'confGenMiss_Emo2'
348	'confGenMiss_Neu2'
349	'confGenMiss_Pooled2'
350	'confGenMiss_Emo3'
351	'confGenMiss_Neu3'
352	'confGenMiss_Pooled3'
	sleep parameters
353	'recordingtime_min'
354	'wake_min'
355	'WASO_min'	wake after sleep onset
356	'postSleepWake_min'
357	'stage1_min'
358	'stage2_min'
359	'stage3_min'
360	'REM_min'
361	'MT_min'	movement time
362	'nrem_stage23_min'
363	'nrem_stage123_min'
364	'totalsleep_min'
365	'sleepefficiency_pct'
366	'sleeplatency'
367	'sleeplatencytoN1_min'
368	'sleeplatencytoN2_min'
369	'sleeplatencytoN3_min'
370	'REMlatency_min'
371	'percentage1'
372	'percentage2'
373	'percentage3'
374	'percentageREM'
375	'percentageMove'
376	'percentageN23'
377	'percentageN123'
	housekeeping
378	'record_id'
379	'age_in_years'
380	'mrn_gender'	1= male, 2=female
381	'bedtime'
382	'risetime'
383	'dexterity'	1=right, 2=left, 3=ambidextrous
384	'sss1_concentration'	vigilance pre-encoding. How would you describe your ability to concentrate right now? (0-100)
385	'sss1_sleepiness_scale'	vigilance pre-encoding. 1: wide awake; 7: no longer fighting sleep
386	'sss2_concentration'	vigilance before Test 2
387	'sss2_sleepiness_scale'
388	'day1TaskDur'	task duration Session 1
389	'day2TaskDur'	task duration Session 2
390	'taskIntervalDur'	time between session onsets

## Sheet: data
'subject_ID'	'sleepWakeCondition'	'emoCondition'	'valence_emo_enc'	'valence_neu_enc'	'valence_enc_P'	'valence_emo_rec1'	'valence_neu_rec1'	'valence_rec1_P'	'valence_emo_rec2'	'valence_neu_rec2'	'valence_rec2_P'	'valence_emo_rec3'	'valence_neu_rec3'	'valence_rec3_P'	'valence_emo_rec1_old'	'valence_neu_rec1_old'	'valence_rec1_old_P'	'valence_emo_rec2_old'	'valence_neu_rec2_old'	'valence_rec2_old_P'	'valence_emo_rec3_old'	'valence_neu_rec3_old'	'valence_rec3_old_P'	'valence_emo_rec1_hit'	'valence_neu_rec1_hit'	'valence_rec1_hit_P'	'valence_emo_rec2_hit'	'valence_neu_rec2_hit'	'valence_rec2_hit_P'	'valence_emo_rec3_hit'	'valence_neu_rec3_hit'	'valence_rec3_hit_P'	'valence_emo_rec1_miss'	'valence_neu_rec1_miss'	'valence_rec1_miss_P'	'valence_emo_rec2_miss'	'valence_neu_rec2_miss'	'valence_rec2_miss_P'	'valence_emo_rec3_miss'	'valence_neu_rec3_miss'	'valence_rec3_miss_P'	'valence_emo_rec1_new'	'valence_neu_rec1_new'	'valence_rec1_new_P'	'valence_emo_rec2_new'	'valence_neu_rec2_new'	'valence_rec2_new_P'	'valence_emo_rec3_new'	'valence_neu_rec3_new'
'LS_119_4'	'2'	'2'	-0.411594	0.166063	6.13238e-40	-0.417167	0.0507917	3.29402e-30	-0.378875	0.0257917	8.42893e-30	-0.335042	0.008875	6.53895e-28	-0.415687	0.0391875	8.73851e-19	-0.350062	0.0249375	9.78846e-19	-0.3465	0.00525	5.05096e-17	-0.4208	0.0426154	7.79269e-16	-0.314476	0.0259535	1.00513e-12	-0.37986	-0.000653061	2.63544e-15	-0.3095	0.0243333	0.000595464	-0.418	0.0228571	1.70168e-07	-0.0453333	0.0225714	0.0493017	-0.420125	0.074	5.7372e-13	-0.4365	0.0275	1.32114e-12	-0.312125	0.016125
'LS_120_2'	'1'	'2'	-0.440469	0.331406	3.87954e-27	-0.597667	0.329458	4.22438e-34	-0.605583	0.360417	4.58313e-37	-0.7185	0.433292	2.1423e-46	-0.638188	0.341687	4.94807e-24	-0.61075	0.384	2.68079e-26	-0.76325	0.432125	5.62384e-32	-0.662385	0.4335	2.57674e-24	-0.68581	0.380981	2.83613e-23	-0.752	0.475926	1.00685e-26	-0.4	0.052	0.0539021	-0.467455	0.398545	2.98382e-05	-0.821143	0.1956	4.79355e-06	-0.516625	0.305	1.94776e-11	-0.59525	0.31325	5.10626e-12	-0.629	0.435625
'LS_121_2'	'1'	'2'	-0.530625	0.331375	7.514e-44	-0.514833	0.291917	1.3795e-40	-0.557083	0.1	3.52964e-32	-0.510583	0.161542	1.30537e-36	-0.5085	0.295875	7.94971e-27	-0.575438	0.114312	4.16589e-25	-0.5125	0.18	1.80741e-25	-0.5096	0.3343	8.59454e-19	-0.60419	0.123467	2.08833e-10	-0.512714	0.187396	9.91044e-22	-0.505895	0.231833	2.64674e-09	-0.561395	0.11151	2.51089e-16	-0.511	0.144364	0.000104504	-0.5275	0.284	6.23208e-15	-0.520375	0.071375	6.24629e-09	-0.50675	0.124625
'LS_126_2'	'1'	'2'	-0.496	0.416375	4.68369e-46	-0.470333	0.199292	6.26411e-32	-0.451167	0.195875	5.87528e-37	-0.402042	0.116125	2.6681e-29	-0.47975	0.223438	4.45861e-23	-0.439188	0.233813	2.69684e-27	-0.425875	0.130875	2.66395e-22	-0.474326	0.223333	8.13349e-17	-0.466378	0.257053	1.36885e-17	-0.433277	0.169238	1.50328e-16	-0.4752	0.22375	7.06957e-07	-0.401926	0.199846	6.50748e-11	-0.405412	0.0576364	2.87226e-07	-0.4515	0.151	3.6797e-10	-0.475125	0.12	2.05139e-11	-0.354375	0.086625
'LS_129_1'	'1'	'1'	-0.32375	0.308563	3.68581e-35	-0.617542	0.24325	1.9066e-54	-0.495875	0.0886667	1.89886e-38	-0.534875	0.135375	5.91379e-44	-0.621	0.268813	5.99968e-38	-0.465625	0.0969375	1.05786e-24	-0.546063	0.146187	3.4548e-30	-0.631378	0.27408	4.63669e-29	-0.476261	0.113364	1.34733e-18	-0.581619	0.218	4.50914e-23	-0.566571	0.258545	1.94994e-07	-0.448571	0.0690667	1.07807e-05	-0.597067	0.0124706	3.60162e-09	-0.610625	0.192125	9.23319e-18	-0.556375	0.072125	2.61602e-15	-0.5125	0.11375
'LS_132_2'	'1'	'2'	-0.6565	0.293656	4.84455e-41	-0.733208	0.135708	2.48121e-35	-0.680625	0.0399583	7.98067e-36	-0.625958	0.0123333	8.77443e-29	-0.754188	0.158375	2.90264e-24	-0.696187	0.0524375	6.28337e-26	-0.630375	0.0150625	1.51809e-20	-0.81752	0.169366	5.91035e-19	-0.782439	0.0320976	7.26756e-23	-0.678868	0.0165614	2.87322e-20	-0.576	0.127619	1.08367e-05	-0.567091	0.1016	1.11835e-06	-0.482	0.00285714	0.0108635	-0.69125	0.090375	1.89824e-12	-0.6495	0.015	3.3335e-11	-0.617125	0.006875
'LS_140_3'	'2'	'1'	-0.236	0.223031	4.89626e-30	-0.379583	0.212292	3.0914e-33	-0.393083	0.167667	6.64487e-28	-0.307292	0.2185	4.95437e-24	-0.412375	0.230313	3.66637e-29	-0.372437	0.156438	2.51988e-17	-0.317875	0.243625	5.52501e-19	-0.431	0.227055	5.7523e-25	-0.418087	0.224375	4.48227e-11	-0.326593	0.272308	4.99213e-18	-0.331667	0.252	6.78639e-05	-0.346829	0.0917419	1.42177e-07	-0.286667	0.119333	0.0146945	-0.314	0.17625	1.48112e-07	-0.434375	0.190125	5.73639e-12	-0.286125	0.16825
'LS_141_2'	'1'	'2'	-0.473813	0.155	2.8833e-32	-0.380375	0.0757917	8.03641e-22	-0.539542	0.0859167	9.88336e-34	-0.456042	0.0955417	5.86147e-32	-0.400187	0.0544375	4.6351e-14	-0.549813	0.0710625	1.01127e-22	-0.446562	0.0853125	3.96003e-21	-0.413667	0.0421395	5.33092e-10	-0.564833	0.08136	4.78968e-19	-0.440069	0.0746667	5.79375e-18	-0.35975	0.079619	4.72051e-05	-0.4728	0.0342857	0.000125653	-0.6104	0.1428	9.99762e-05	-0.34075	0.1185	2.02181e-09	-0.519	0.115625	2.89844e-12	-0.475	0.116
'LS_145_2'	'1'	'2'	-0.615688	0.22275	1.32108e-27	-0.738	0.243083	3.72847e-38	-0.687292	0.256958	5.43194e-29	-0.785083	0.257833	2.8141e-35	-0.707	0.204063	2.35674e-21	-0.699438	0.204687	1.10333e-18	-0.717625	0.286313	1.14905e-20	-0.672444	0.170983	1.61727e-16	-0.709043	0.187429	7.67591e-14	-0.717625	0.286313	1.14905e-20	-0.882222	0.545	1.42968e-07	-0.674889	0.261067	5.2476e-06	NaN	NaN	NaN	-0.8	0.321125	5.62532e-20	-0.663	0.3615	9.4813e-12	-0.92	0.200875
'LS_148_1'	'1'	'1'	-0.464031	0.223531	2.61309e-29	-0.618667	0.199208	3.06123e-31	-0.520667	0.201625	4.85272e-28	-0.544708	0.228333	2.20718e-30	-0.662438	0.258188	1.37903e-24	-0.528062	0.2225	1.06876e-20	-0.577	0.23675	1.09184e-21	-0.741804	0.326326	1.6502e-22	-0.599273	0.21241	3.07742e-14	-0.602643	0.253224	5.79031e-18	-0.351077	0.118667	0.000749507	-0.387368	0.23824	7.35777e-08	-0.3975	0.164286	0.000121406	-0.531125	0.08125	2.14527e-08	-0.505875	0.159875	1.0087e-08	-0.480125	0.2115
'LS_151_4'	'2'	'2'	-0.222469	0.228844	7.95072e-23	-0.291833	0.148083	5.1704e-31	-0.328	0.101708	5.85236e-23	-0.2715	0.057375	2.63512e-20	-0.284938	0.141375	2.47015e-22	-0.307625	0.1015	3.41142e-15	-0.256875	0.0706875	3.60676e-13	-0.312533	0.1824	6.3006e-18	-0.297714	0.0898947	8.21916e-09	-0.2956	0.0801818	4.29865e-10	-0.201176	0.0368889	8.82753e-06	-0.283579	0.0964444	3.2807e-05	-0.163238	0.0664	0.000997872	-0.305625	0.1615	2.70476e-10	-0.36875	0.102125	4.55368e-09	-0.30075	0.03075
'LS_152_4'	'2'	'2'	-0.25275	0.464375	5.83077e-28	-0.47025	0.426333	1.855e-33	-0.461208	0.270708	2.02317e-37	-0.463	0.301208	4.62119e-36	-0.50725	0.418812	2.37908e-24	-0.478687	0.269625	5.97388e-26	-0.509188	0.28775	2.75462e-27	-0.578222	0.520444	2.81674e-23	-0.499243	0.220706	5.9266e-13	-0.629467	0.312	1.27299e-20	-0.412296	0.166667	0.000247811	-0.439385	0.325067	3.03413e-14	-0.403059	0.230316	1.02726e-08	-0.39625	0.441375	1.48793e-10	-0.42625	0.272875	1.0959e-12	-0.370625	0.328125
'LS_158_2'	'1'	'2'	-0.234719	0.462281	5.22041e-31	-0.320625	0.451292	1.62719e-26	-0.491042	0.47375	4.52487e-38	-0.606875	0.422917	6.38598e-37	-0.335313	0.453062	2.88569e-18	-0.512	0.511813	8.48035e-29	-0.608812	0.455375	1.70603e-26	-0.363649	0.441754	1.1051e-16	-0.527	0.4985	2.76855e-17	-0.61928	0.453674	1.00267e-19	-0.104571	0.545143	0.00789458	-0.492714	0.529217	3.66898e-12	-0.571429	0.458857	1.73748e-07	-0.29125	0.44775	1.74783e-09	-0.449125	0.397625	6.88866e-11	-0.603	0.358
'LS_160_3'	'2'	'1'	-0.300719	0.375031	4.10988e-39	-0.21175	0.290125	1.19668e-30	-0.280875	0.447208	2.67557e-47	-0.290167	0.457792	8.13456e-49	-0.224562	0.280813	5.7097e-20	-0.29025	0.46475	3.68445e-33	-0.276	0.434375	9.21653e-29	-0.232392	0.305949	3.23077e-16	-0.266	0.427478	8.51761e-12	-0.263556	0.4376	1.39529e-18	-0.193846	0.241667	0.000105401	-0.3145	0.485659	7.55667e-23	-0.3432	0.429	1.01337e-12	-0.186125	0.30875	3.66865e-12	-0.262125	0.412125	2.3643e-15	-0.3185	0.504625
'LS_162_4'	'2'	'2'	-0.690656	0.64775	1.27404e-71	-0.571375	0.663958	2.35942e-46	-0.724875	0.78425	1.94491e-62	-0.750292	0.739208	1.5335e-65	-0.62325	0.696562	1.16514e-34	-0.712187	0.791188	3.47688e-39	-0.78975	0.767625	3.46387e-47	-0.661862	0.696759	8.26454e-33	-0.694143	0.785185	2.45437e-31	-0.793742	0.7536	5.0147e-44	-0.25	0.694667	0.00252014	-0.8385	0.8236	4.58445e-11	-0.666	0.978	3.66632e-05	-0.467625	0.59875	2.36244e-13	-0.75025	0.770375	5.2599e-25	-0.671375	0.682375
'LS_164_1'	'1'	'1'	-0.3985	0.316406	2.17149e-27	-0.439833	0.294375	2.99486e-28	-0.4945	0.171958	1.68144e-23	-0.375583	0.218	8.01059e-22	-0.479125	0.225375	2.70992e-19	-0.48625	0.223062	5.13757e-18	-0.379375	0.2015	9.40023e-14	-0.516769	0.196649	1.9794e-14	-0.510842	0.122074	4.49021e-09	-0.426815	0.22624	5.78124e-14	-0.316	0.264741	0.00014623	-0.487667	0.296757	1.19072e-09	-0.1232	0.115385	0.186003	-0.36125	0.432375	5.49135e-11	-0.511	0.06975	4.34225e-07	-0.368	0.251
'LS_166_4'	'2'	'2'	-0.287594	0.209875	3.06746e-27	-0.490833	0.118125	1.87476e-34	-0.554417	0.107708	1.98548e-33	-0.587792	0.271625	3.98229e-39	-0.47975	0.107688	5.84447e-22	-0.571812	0.112187	8.8894e-24	-0.586812	0.269437	1.04126e-26	-0.56981	0.086	3.49753e-18	-0.614111	0.106533	8.73413e-14	-0.612348	0.271317	3.95569e-18	-0.307818	0.118875	8.78852e-06	-0.517429	0.117176	6.21379e-11	-0.521556	0.266087	1.17534e-09	-0.513	0.139	9.04708e-14	-0.519625	0.09875	6.57002e-11	-0.58975	0.276
'LS_173_1'	'1'	'1'	-0.285562	0.280687	1.74947e-37	-0.36925	0.349458	1.22399e-37	-0.43275	0.358125	3.56739e-45	-0.365542	0.38075	2.64411e-39	-0.400938	0.36725	4.28928e-29	-0.401313	0.384688	2.06126e-27	-0.389688	0.412125	1.65471e-29	-0.433887	0.374818	1.77487e-23	-0.446311	0.382629	1.26356e-19	-0.402435	0.426233	2.82559e-20	-0.242182	0.3506	4.23679e-06	-0.294737	0.387172	1.57306e-08	-0.357111	0.383238	1.40919e-10	-0.305875	0.313875	2.38523e-10	-0.495625	0.305	2.83216e-21	-0.31725	0.318
'LS_176_2'	'1'	'2'	-0.568594	0.285906	3.7898e-46	-0.362125	0.0899583	1.92272e-30	-0.221375	0.0463333	4.7863e-24	-0.175667	0.0335	2.61104e-22	-0.366187	0.110187	1.47054e-24	-0.219625	0.036625	6.1939e-16	-0.185	0.039	1.5569e-17	-0.378207	0.11931	4.60131e-24	-0.23176	0.028898	3.7789e-12	-0.2075	0.0491852	6.33421e-17	-0.2936	0.022	0.050091	-0.176286	0.0618667	2.6682e-05	-0.1175	-0.016	0.0261258	-0.354	0.0495	4.18858e-08	-0.224875	0.06575	2.22365e-09	-0.157	0.0225
'LS_180_3'	'2'	'1'	-0.422844	0.296094	2.1433e-39	-0.550083	0.245958	2.61858e-37	-0.470625	0.174625	1.39279e-29	-0.48075	0.265667	8.74369e-37	-0.55375	0.248812	1.46969e-26	-0.446688	0.168563	7.36214e-19	-0.480563	0.270437	1.95721e-26	-0.609524	0.322632	1.95395e-21	-0.375704	0.211556	3.39784e-07	-0.444757	0.317412	4.91171e-14	-0.447273	0.13744	4.87603e-07	-0.498486	0.137189	1.3197e-13	-0.52963	0.2172	1.64363e-14	-0.54275	0.24025	4.72997e-12	-0.5185	0.18675	4.92384e-12	-0.481125	0.256125
'LS_181_1'	'1'	'1'	-0.456437	0.182562	1.32487e-18	-0.557042	0.373875	2.70614e-29	-0.485125	0.319917	2.85322e-25	-0.493958	0.306042	4.72581e-27	-0.551875	0.363563	6.57528e-19	-0.492	0.308563	4.66034e-17	-0.505875	0.347562	1.73241e-19	-0.558792	0.351378	2.67636e-14	-0.448636	0.29451	5.74443e-12	-0.539782	0.375407	2.63371e-18	-0.523556	0.431467	0.000111941	-0.56325	0.413333	3.40141e-05	-0.41	0.2475	0.0214366	-0.567375	0.3945	1.09767e-11	-0.471375	0.342625	1.91165e-09	-0.470125	0.223
'LS_182_2'	'1'	'2'	-0.441	0.330281	6.83173e-43	-0.567833	0.310667	1.56777e-45	-0.604125	0.249	2.34999e-38	-0.583292	0.233125	1.52788e-45	-0.600375	0.326688	2.15227e-33	-0.583375	0.2965	7.57765e-27	-0.613437	0.241875	2.22511e-32	-0.596207	0.33482	1.18451e-30	-0.606576	0.307298	1.02208e-25	-0.614877	0.2326	1.14971e-28	-0.640667	0.242	0.00385595	-0.3096	0.208571	0.0291865	-0.601714	0.381	6.02102e-05	-0.50275	0.278625	1.28791e-13	-0.645625	0.154	3.75194e-13	-0.523	0.215625
'LS_187_2'	'1'	'2'	-0.41475	0.172813	2.56365e-23	-0.49825	0.318625	4.17463e-27	-0.485667	0.157375	1.17616e-22	-0.61725	0.2285	1.03044e-26	-0.566187	0.359812	2.08273e-24	-0.514375	0.138687	5.62404e-16	-0.64075	0.203563	1.0037e-17	-0.610538	0.388865	7.40626e-19	-0.584167	0.134424	2.29889e-12	-0.637862	0.2	1.29915e-15	-0.374	0.32	1.76512e-05	-0.305	0.143226	0.000794602	-0.668667	0.232571	0.00433694	-0.362375	0.23625	9.79066e-06	-0.42825	0.19475	4.94504e-08	-0.57025	0.278375
'LS_188_3'	'2'	'1'	-0.327594	0.6895	2.15425e-49	-0.373958	0.465792	2.50993e-42	-0.276917	0.351167	7.68761e-46	-0.318208	0.306375	1.52842e-37	-0.429187	0.449188	4.07284e-30	-0.293312	0.368375	1.75373e-30	-0.364063	0.324188	3.18131e-26	-0.456828	0.446847	2.48304e-28	-0.297964	0.378897	3.69694e-29	-0.371803	0.317613	1.63346e-25	-0.162	0.4768	0.00180191	-0.264889	0.2432	0.0186951	-0.206667	0.528	0.110169	-0.2635	0.499	4.1451e-14	-0.244125	0.31675	2.66188e-17	-0.2265	0.27075
'LS_190_2'	'1'	'2'	-0.104063	0.213531	1.17606e-15	-0.316083	0.235458	1.01955e-23	-0.205375	0.211208	5.09645e-18	0.0325417	0.399667	1.33623e-16	-0.287687	0.252688	2.56442e-16	-0.1875	0.23975	5.91328e-13	0.0691875	0.379312	1.24625e-08	-0.204471	0.369684	6.04566e-11	-0.0848333	0.299478	0.00052941	0.0802105	0.397153	6.83367e-08	-0.382	0.0816923	1.67244e-07	-0.2491	0.188615	4.83944e-11	-0.0205714	0.1688	0.0364435	-0.372875	0.201	8.33229e-09	-0.241125	0.154125	1.79358e-06	-0.04075	0.440375
'LS_191_2'	'1'	'2'	-0.526312	0.398156	7.8909e-41	-0.46825	0.439875	6.98962e-41	-0.413333	0.359417	5.81524e-39	-0.434583	0.397208	4.34903e-36	-0.446	0.451062	6.684e-26	-0.396313	0.4065	5.50109e-28	-0.411938	0.416	2.5831e-23	-0.454909	0.488786	2.11274e-24	-0.358829	0.453579	1.21015e-17	-0.378468	0.498634	1.33418e-18	-0.391556	0.187	0.00632583	-0.46313	0.337692	4.21309e-12	-0.504471	0.268696	3.60384e-07	-0.51275	0.4175	1.51861e-16	-0.447375	0.26525	1.03784e-12	-0.479875	0.359625
'LS_192_2'	'1'	'2'	-0.603875	0.313375	1.38953e-45	-0.604708	0.289667	6.4634e-42	-0.509125	0.285917	2.1915e-31	-0.604042	0.301708	9.38779e-35	-0.649875	0.3015	4.00586e-32	-0.523062	0.326	4.98166e-23	-0.649625	0.337438	2.00055e-29	-0.665754	0.328345	4.49755e-30	-0.544207	0.365333	2.03698e-19	-0.695439	0.366857	4.48514e-30	-0.520571	0.042	0.00112816	-0.318667	0.204	3.71166e-05	-0.276571	0.1315	0.0721691	-0.514375	0.266	1.10243e-11	-0.48125	0.20575	9.50779e-10	-0.512875	0.23025
'LS_193_4'	'2'	'2'	-0.317437	0.21375	1.68145e-39	-0.441583	0.382917	1.65028e-51	-0.369208	0.380583	3.76948e-43	-0.324667	0.372708	1.27033e-48	-0.433563	0.379688	1.17536e-33	-0.363563	0.392	1.66325e-28	-0.330375	0.393562	7.40688e-33	-0.45775	0.413867	1.09194e-26	-0.389	0.370421	1.51124e-16	-0.3368	0.397333	2.70459e-23	-0.361	0.298737	2.34793e-08	-0.343333	0.447478	1.784e-12	-0.315158	0.38225	9.37906e-11	-0.457625	0.389375	6.02857e-19	-0.3805	0.35775	6.82618e-16	-0.31325	0.331
'LS_195_4'	'2'	'2'	-0.23825	0.398344	1.83889e-48	-0.166125	0.260958	5.76444e-26	-0.216375	0.334333	4.37975e-31	-0.295167	0.325875	3.9586e-37	-0.160125	0.282125	1.08244e-17	-0.182562	0.33675	2.51483e-19	-0.302312	0.358687	5.97253e-27	-0.158286	0.291724	7.69689e-16	-0.185407	0.331273	2.5817e-16	-0.283051	0.372897	2.27742e-24	-0.173	0.2288	0.0408315	-0.183111	0.370222	0.000624014	-0.53	0.221333	0.000380747	-0.178125	0.218625	9.72204e-10	-0.284	0.3295	2.33817e-13	-0.280875	0.26025
'LS_196_4'	'2'	'2'	-0.193781	0.590469	8.40154e-44	-0.443458	0.47425	5.91788e-51	-0.350167	0.297083	2.55821e-30	-0.331042	0.290042	1.02312e-39	-0.461938	0.537375	1.23567e-40	-0.369063	0.30625	2.52153e-22	-0.30775	0.285813	4.94301e-24	-0.493214	0.563719	1.32055e-45	-0.363182	0.280636	1.25588e-14	-0.303667	0.303429	2.93414e-22	-0.243	0.322857	0.0485216	-0.341333	0.3626	2.82626e-08	-0.369	0.1625	0.0039381	-0.4065	0.348	3.26868e-13	-0.312375	0.27875	2.3072e-09	-0.377625	0.2985
'LS_197_4'	'2'	'2'	-0.489156	0.551562	7.96048e-44	-0.605667	0.472042	6.71467e-52	-0.595208	0.38125	6.80827e-48	-0.615625	0.458708	6.81255e-51	-0.604875	0.505625	1.02834e-35	-0.595187	0.37425	4.79587e-31	-0.626188	0.466313	2.19579e-35	-0.620087	0.561388	6.5405e-29	-0.412	0.353818	2.44431e-05	-0.616105	0.539487	2.40381e-26	-0.541714	0.273091	8.62028e-06	-0.64648	0.378491	1.75957e-27	-0.640923	0.35216	1.34333e-11	-0.60725	0.404875	1.7901e-17	-0.59525	0.39525	4.79996e-18	-0.5945	0.4435
'LS_206_3'	'2'	'1'	-0.473438	0.247031	3.64783e-41	-0.639875	0.214167	2.00372e-48	-0.604333	0.288542	9.12799e-49	-0.64525	0.232792	2.79091e-51	-0.622875	0.220688	2.94389e-30	-0.614062	0.272937	9.17733e-33	-0.599125	0.2165	9.57895e-30	-0.643345	0.230456	1.62199e-27	-0.569514	0.293364	4.18846e-19	-0.606148	0.2544	2.26526e-30	-0.569143	0.168	0.00068527	-0.660545	0.2048	5.83126e-11	-0.524444	-0.352	0.374664	-0.673875	0.201125	6.52846e-20	-0.584875	0.31975	3.6967e-17	-0.7375	0.265375
'LS_210_3'	'2'	'1'	-0.30125	0.048125	1.3959e-22	-0.3615	0.0620833	1.2244e-14	-0.393583	0.101667	4.22044e-23	-0.292458	0.0592083	2.85216e-13	-0.364875	0.030125	7.83987e-10	-0.362687	0.071875	2.63023e-14	-0.295687	0.036625	2.97012e-09	-0.360522	-0.002	1.61998e-06	-0.287771	0.00933333	0.000181679	-0.287492	0.02	4.13494e-08	-0.376	0.1265	9.4478e-05	-0.453103	0.0956923	1.28579e-11	-0.812	0.197333	0.0420792	-0.35475	0.126	3.95988e-06	-0.455375	0.16125	3.20225e-10	-0.286	0.104375
'LS_217_3'	'2'	'1'	-0.395344	0.510813	9.1428e-49	-0.359875	0.421292	1.84369e-31	-0.292917	0.605708	4.38887e-40	-0.251667	0.559917	1.33936e-34	-0.382375	0.46325	1.95693e-25	-0.308812	0.617375	2.38531e-30	-0.246688	0.560312	1.19608e-21	-0.429193	0.500963	1.85286e-27	-0.3376	0.6546	1.79315e-24	-0.24977	0.560068	2.9635e-20	-0.00114286	0.2596	0.237286	-0.274069	0.555333	2.96726e-09	-0.184	0.5632	0.0400009	-0.314875	0.337375	4.16015e-08	-0.261125	0.582375	1.57063e-11	-0.261625	0.559125
'LS_219_1'	'1'	'1'	-0.440906	0.130188	6.24995e-33	-0.566917	0.138458	2.31464e-40	-0.439042	0.0468333	8.39712e-41	-0.492167	0.0350833	2.86609e-38	-0.566063	0.172687	1.80005e-28	-0.445188	0.048	5.81479e-27	-0.475625	0.0478125	1.40624e-23	-0.59825	0.172766	4.4163e-23	-0.394667	0.11619	4.35055e-08	-0.484138	0.0527407	1.40108e-20	-0.4432	0.172471	2.41811e-06	-0.460653	0.0182857	9.01386e-20	-0.4296	0.0212	0.000365864	-0.568625	0.07	2.3969e-13	-0.42675	0.0445	4.02186e-15	-0.52525	0.009625
'LS_225_3'	'2'	'1'	-0.540438	0.228281	1.79119e-38	-0.5485	0.165958	2.16483e-34	-0.555417	0.142458	4.12564e-39	-0.541042	0.149042	2.96322e-41	-0.536438	0.163125	4.75534e-21	-0.574375	0.174813	1.90147e-30	-0.54325	0.146563	1.27742e-27	-0.541627	0.208231	2.20211e-20	-0.579592	0.183667	3.84335e-24	-0.54237	0.144195	1.57535e-21	-0.4752	-0.0323333	0.0271838	-0.557333	0.14825	2.39043e-07	-0.548	0.150783	1.96303e-06	-0.572625	0.171625	3.48217e-15	-0.5175	0.07775	1.42635e-10	-0.536625	0.154
'LS_227_2'	'1'	'2'	-0.214156	0.286719	7.95438e-19	-0.401667	0.239417	2.42672e-23	-0.397167	0.0520417	3.69886e-17	-0.386042	0.00141667	6.5192e-15	-0.398625	0.26925	1.04319e-17	-0.401938	0.07125	1.63194e-12	-0.353	0.0031875	3.7516e-09	-0.434632	0.310667	4.50483e-11	-0.5568	0.163273	1.65298e-05	-0.462286	0.0493846	1.40937e-07	-0.346	0.237371	2.64973e-07	-0.361833	0.053	1.91041e-08	-0.268	-0.0284211	0.00158212	-0.40775	0.17975	3.785e-07	-0.387625	0.013625	6.53152e-06	-0.452125	-0.002125
'LS_231_3'	'2'	'1'	-0.543625	0.3435	1.13325e-58	-0.638292	0.326375	3.32109e-52	-0.61	0.374958	1.58127e-50	-0.635208	0.381208	1.79874e-58	-0.648625	0.3445	7.51908e-35	-0.597625	0.3765	5.62243e-30	-0.667562	0.360375	2.75182e-41	-0.6678	0.344881	8.06215e-34	-0.60552	0.3887	1.08605e-20	-0.667806	0.360459	3.36231e-39	-0.361	0.34	0.0295573	-0.569429	0.356167	5.98588e-10	-0.66	0.358667	0.0144444	-0.617625	0.290125	1.13269e-18	-0.63475	0.371875	5.14202e-24	-0.5705	0.422875
'LS_232_3'	'2'	'1'	-0.364375	0.187406	7.62593e-27	-0.49925	0.162667	1.15969e-31	-0.549292	0.041625	3.09715e-27	-0.581042	0.106875	2.98377e-35	-0.539312	0.173625	1.67688e-25	-0.555625	0.0140625	2.98039e-17	-0.545188	0.117625	2.1522e-22	-0.529244	0.205091	2.09733e-18	-0.42275	0.0886	3.40294e-05	-0.557	0.118	2.0952e-14	-0.563158	0.0978947	4.96978e-08	-0.599917	-0.0198182	3.25933e-13	-0.5255	0.1168	2.67554e-09	-0.419125	0.14075	2.84271e-08	-0.536625	0.09675	1.89871e-11	-0.65275	0.085375
'LS_233_3'	'2'	'1'	-0.3805	0.34975	1.94599e-34	-0.357875	0.290167	8.34232e-29	-0.361167	0.263083	2.79875e-29	-0.405708	0.233333	2.34354e-26	-0.3325	0.306063	1.07601e-19	-0.360438	0.271813	5.16001e-23	-0.40125	0.233375	6.98134e-17	-0.334667	0.302118	7.78943e-16	-0.441467	0.272865	7.51537e-16	-0.361727	0.254047	2.52871e-10	-0.324	0.321538	6.62836e-05	-0.288941	0.27037	2.54267e-09	-0.4882	0.191048	8.6183e-09	-0.408625	0.258375	1.79939e-10	-0.362625	0.245625	2.06495e-08	-0.414625	0.23325
'LS_234_1'	'1'	'1'	-0.304031	0.335875	1.62026e-38	-0.35475	0.331667	2.88826e-34	-0.299917	0.267	2.22363e-20	-0.238708	0.20925	5.11559e-15	-0.360625	0.329437	1.76382e-22	-0.309563	0.25575	9.67089e-14	-0.292375	0.21975	4.01429e-13	-0.391793	0.350847	7.51568e-25	-0.363379	0.270885	1.2279e-16	-0.28518	0.229841	7.71396e-13	-0.0593333	0.0768	0.635755	0.210667	-0.052	0.433371	-0.438667	-0.416	0.479076	-0.343	0.336125	4.386e-13	-0.280625	0.2895	6.57898e-08	-0.131375	0.18825
'LS_235_1'	'1'	'1'	-0.525188	0.339562	6.80663e-33	-0.615083	0.331	2.87774e-39	-0.481167	0.269875	1.95067e-43	-0.448792	0.3635	1.06442e-50	-0.670063	0.319312	1.22865e-27	-0.494688	0.296625	1.51347e-30	-0.478938	0.343125	5.15774e-34	-0.704286	0.288435	1.3049e-18	-0.565294	0.298308	1.62379e-14	-0.481931	0.364408	4.16237e-29	-0.604727	0.421412	1.1644e-10	-0.411034	0.297189	1.45292e-16	-0.45	0.2736	1.77007e-05	-0.505125	0.354375	2.92469e-13	-0.454125	0.216375	3.08781e-14	-0.3885	0.40425
'LS_236_1'	'1'	'1'	-0.385281	0.281313	1.98752e-34	-0.538208	0.28275	1.1427e-37	-0.519792	0.251833	5.79298e-45	-0.527167	0.281917	2.19486e-40	-0.525625	0.299687	1.63338e-24	-0.540625	0.263313	1.86128e-30	-0.510938	0.310437	2.16349e-25	-0.550196	0.318571	8.13838e-19	-0.573257	0.250667	6.87967e-15	-0.503103	0.31104	3.92708e-20	-0.429231	0.263636	2.39936e-06	-0.499111	0.272541	2.17536e-15	-0.586667	0.325818	5.55005e-06	-0.563375	0.248875	1.36077e-14	-0.478125	0.228875	6.6403e-16	-0.559625	0.224875
'LS_239_2'	'1'	'2'	-0.445688	0.395969	2.66481e-43	-0.423542	0.423125	3.01997e-44	-0.437417	0.508167	3.93378e-53	-0.464042	0.626375	1.57197e-56	-0.397562	0.438312	1.95108e-30	-0.428187	0.504938	1.80428e-35	-0.474187	0.67975	3.0135e-45	-0.401333	0.438	1.26152e-27	-0.436089	0.494213	4.16012e-31	-0.470189	0.68793	1.25015e-37	-0.165333	0.4405	0.0192578	-0.417111	0.534588	1.10928e-07	-0.493455	0.613143	8.81122e-09	-0.4755	0.39275	3.35038e-15	-0.455875	0.514625	1.0478e-18	-0.44375	0.519625
'LS_240_3'	'2'	'1'	-0.402594	0.161188	8.01595e-38	-0.377083	0.213583	3.04421e-38	-0.415667	0.193333	1.19156e-39	-0.292333	0.226083	1.37998e-48	-0.391562	0.210375	3.55518e-25	-0.435563	0.189875	2.98726e-28	-0.273375	0.236313	9.53205e-30	-0.4673	0.189854	6.31962e-18	-0.465818	0.248364	3.29982e-13	-0.304686	0.257579	2.46844e-19	-0.265333	0.246957	1.11965e-09	-0.403355	0.163122	5.30599e-16	-0.235586	0.205231	8.8969e-12	-0.348125	0.22	1.65011e-14	-0.375875	0.20025	9.58658e-13	-0.33025	0.205625
'LS_241_4'	'2'	'2'	-0.62925	0.4265	5.22229e-68	-0.612125	0.37325	1.5292e-52	-0.609917	0.244708	3.494e-46	-0.658125	0.332375	2.04294e-55	-0.61625	0.39475	1.00092e-36	-0.617938	0.251875	1.10454e-32	-0.643875	0.337438	5.07732e-36	-0.620226	0.412982	4.11316e-36	-0.5425	0.240541	2.8915e-17	-0.667373	0.347289	8.43431e-32	-0.597091	0.246286	0.00216509	-0.743667	0.255385	2.14393e-17	-0.551692	0.314105	1.53965e-06	-0.603875	0.33025	5.35431e-17	-0.593875	0.230375	1.00375e-14	-0.686625	0.32225
'LS_242_3'	'2'	'1'	-0.424531	0.33575	3.31736e-40	-0.457542	0.24	1.79639e-32	-0.399625	0.208042	2.65223e-25	-0.348333	0.0999583	3.53794e-16	-0.467062	0.264937	1.74862e-22	-0.453	0.215188	9.26978e-22	-0.301687	0.0894375	6.28714e-09	-0.457508	0.261077	1.11795e-18	-0.457633	0.195	1.80662e-16	-0.320949	0.0631818	8.5702e-07	-0.661333	0.281667	5.8396e-05	-0.437867	0.302667	1.22309e-06	-0.0744	0.147158	0.1425	-0.4385	0.190125	2.44075e-11	-0.292875	0.19375	4.41183e-06	-0.441625	0.121
'LS_246_4'	'2'	'2'	-0.480625	0.315875	4.31022e-40	-0.447667	0.251	3.23907e-38	-0.357625	0.173167	1.70634e-19	-0.47175	0.340875	7.14257e-37	-0.4835	0.270875	1.63846e-28	-0.361938	0.149062	3.16147e-12	-0.46775	0.354375	1.22127e-24	-0.513164	0.284615	2.37359e-26	-0.370791	0.0250667	2.17646e-05	-0.467592	0.36264	7.77075e-19	-0.302222	0.211333	0.00135758	-0.3584	0.258471	2.96654e-07	-0.468267	0.324857	6.26205e-07	-0.376	0.21125	3.00008e-11	-0.349	0.221375	9.59373e-09	-0.47975	0.313875
'LS_247_3'	'2'	'1'	-0.329406	0.234063	3.44687e-37	-0.314208	0.287917	2.65954e-36	-0.400458	0.262083	9.26658e-36	-0.314208	0.287917	2.65954e-36	-0.302187	0.302125	2.54486e-24	-0.398438	0.278687	8.68886e-25	-0.302187	0.302125	2.54486e-24	-0.29698	0.282531	9.59949e-18	-0.429818	0.297789	1.04968e-13	-0.29698	0.282531	9.59949e-18	-0.3192	0.366133	9.42949e-08	-0.365032	0.250769	9.3968e-13	-0.3192	0.366133	9.42949e-08	-0.33825	0.2595	2.82685e-13	-0.4045	0.228875	3.35974e-12	-0.33825	0.2595
'LS_28_2'	'1'	'2'	-0.555281	0.0270625	3.71308e-26	-0.468875	0.107958	4.03326e-34	-0.474292	0.0246667	1.77497e-31	-0.429625	0.114083	1.00612e-38	-0.525687	0.095125	7.28364e-29	-0.48575	-0.0024375	6.20601e-20	-0.426187	0.09575	6.73394e-24	-0.537106	0.0722105	3.05122e-18	-0.515707	-0.0512	5.25791e-09	-0.468	0.116941	9.58484e-15	-0.494118	0.1344	5.06115e-11	-0.41619	0.0295789	1.25515e-09	-0.351652	0.0748571	2.82242e-10	-0.35525	0.133625	1.23873e-08	-0.451375	0.078875	3.26843e-13	-0.4365	0.15075
'LS_33_2'	'1'	'2'	-0.357594	0.391156	1.61113e-58	-0.464958	0.218167	2.16595e-46	-0.514	0.15075	1.6511e-54	-0.562125	0.18375	1.7885e-56	-0.489312	0.249688	4.84342e-33	-0.502062	0.1595	8.46742e-36	-0.587313	0.186688	1.60786e-40	-0.500889	0.250692	9.26373e-28	-0.542211	0.146353	3.16602e-22	-0.616082	0.2185	4.71532e-30	-0.476	0.245333	9.50588e-07	-0.443385	0.1744	7.93473e-15	-0.493333	0.133667	1.41753e-11	-0.41625	0.155125	4.33009e-15	-0.537875	0.13325	6.19369e-20	-0.51175	0.177875
'LS_35_1'	'1'	'1'	-0.506313	0.260875	1.82517e-47	-0.463167	0.170375	1.36876e-39	-0.511314	0.133517	8.67853e-16	-0.525708	0.132125	5.64919e-41	-0.503313	0.17125	2.03535e-27	-0.524762	0.134667	5.73216e-10	-0.54525	0.140313	4.00275e-27	-0.524655	0.158889	5.10427e-23	-0.519333	0.168533	9.64381e-09	-0.568	0.17102	1.13622e-24	-0.372889	0.238	3.2131e-06	-0.557333	-0.0346667	0.0327863	-0.446667	0.04	0.000332611	-0.382875	0.168625	4.49151e-14	-0.491143	0.131636	1.01813e-06	-0.486625	0.11575
'LS_36_2'	'1'	'2'	-0.42075	0.324625	4.20872e-44	-0.536917	0.543875	1.58623e-57	-0.431125	0.305875	9.57435e-34	-0.405375	0.247125	4.99872e-35	-0.563813	0.54075	1.61349e-38	-0.432	0.310125	1.67289e-21	-0.431875	0.257875	3.27972e-25	-0.594966	0.532436	1.20198e-35	-0.485462	0.324783	1.14349e-20	-0.429962	0.28025	1.15112e-19	-0.262667	0.591556	0.000386549	-0.264364	0.272667	0.00184419	-0.441091	0.19075	3.78027e-07	-0.483125	0.550125	2.67609e-20	-0.429375	0.297375	7.36636e-14	-0.352375	0.225625
'LS_37_1'	'1'	'1'	-0.565344	0.329594	1.17023e-41	-0.531583	0.356458	2.96984e-34	-0.57625	0.297917	3.29157e-40	-0.526833	0.349625	1.1178e-36	-0.537312	0.342687	5.37957e-23	-0.582875	0.2675	2.90854e-27	-0.52675	0.360063	3.73486e-25	-0.529358	0.356214	3.4793e-20	-0.528889	0.329829	4.33176e-14	-0.528314	0.381043	3.51496e-19	-0.575636	0.248	0.0010264	-0.652286	0.192276	6.80083e-16	-0.564	0.268	8.85725e-07	-0.520125	0.384	1.88217e-12	-0.563	0.35875	2.73474e-14	-0.527	0.32875
'LS_39_1'	'1'	'1'	-0.153656	0.188438	8.1597e-30	-0.502833	0.204042	1.28543e-38	-0.494042	0.100708	6.64622e-40	-0.619	0.0879167	1.06132e-38	-0.510062	0.21825	4.60453e-27	-0.515563	0.0559375	3.53352e-25	-0.613437	0.0966875	1.82987e-25	-0.542491	0.222455	8.80582e-22	-0.658909	0.036	1.74376e-12	-0.657778	0.109517	2.25872e-25	-0.3576	0.209	1.98519e-05	-0.440476	0.066	3.76689e-15	-0.353778	-0.0273333	0.05674	-0.488375	0.175625	9.32448e-13	-0.451	0.19025	3.13047e-17	-0.630125	0.070375
'LS_44_2'	'1'	'2'	-0.282219	0.389688	1.61043e-27	-0.22025	0.2565	9.68898e-20	-0.322292	0.249917	4.74168e-20	-0.282542	0.347292	2.00868e-28	-0.234313	0.288187	2.84228e-15	-0.319188	0.29475	5.51319e-15	-0.228187	0.352812	4.95553e-17	-0.217244	0.334	1.12489e-11	-0.216387	0.297379	1.4679e-06	-0.23522	0.399871	3.21219e-12	-0.261333	0.211833	6.61972e-05	-0.415758	0.292571	5.39183e-10	-0.215652	0.308606	2.27427e-06	-0.192125	0.193125	7.36879e-06	-0.3285	0.16025	1.7762e-06	-0.39125	0.33625
'LS_46_1'	'1'	'1'	-0.334937	0.308969	2.01162e-45	-0.374583	0.25275	4.00289e-35	-0.468708	0.315958	1.41981e-38	-0.437042	0.282708	2.1619e-40	-0.406313	0.242	3.0866e-25	-0.448688	0.337438	1.2092e-24	-0.443125	0.288375	3.18851e-27	-0.422952	0.25192	1.22789e-18	-0.453581	0.296865	3.13403e-14	-0.41248	0.315462	1.01766e-20	-0.382222	0.206571	2.39474e-07	-0.4604	0.399231	1.83237e-11	-0.552571	0.171	7.63838e-09	-0.311125	0.27425	2.13131e-11	-0.50875	0.273	1.08621e-15	-0.424875	0.271375
'LS_47_1'	'1'	'1'	-0.249125	0.192688	1.53802e-27	-0.165042	0.197	6.55588e-23	-0.121542	0.194458	1.16862e-19	-0.096375	0.1985	4.30701e-22	-0.169687	0.199187	3.07033e-15	-0.10075	0.186938	1.17031e-12	-0.09675	0.222375	1.27215e-15	-0.208	0.236	7.93043e-13	-0.13075	0.191704	5.08229e-07	-0.104952	0.232216	9.73818e-10	-0.105833	0.1362	0.0003851	-0.0752	0.189111	1.11781e-06	-0.0810909	0.208889	2.82017e-07	-0.15575	0.192625	4.90591e-09	-0.163125	0.2095	2.45144e-08	-0.095625	0.15075
'LS_49_1'	'1'	'1'	-0.404187	0.216719	1.96941e-34	-0.488	0.280292	1.09578e-43	-0.302583	0.100208	1.35692e-35	-0.288583	0.0650833	4.14525e-34	-0.488938	0.297063	3.40456e-29	-0.295375	0.103625	2.73525e-23	-0.289875	0.06575	1.27774e-20	-0.502138	0.3141	9.4055e-24	-0.349143	0.0667692	3.90754e-13	-0.314148	0.0870667	4.30313e-13	-0.361333	0.268667	0.00020277	-0.195048	0.128842	1.88883e-09	-0.1588	0.0469412	7.12147e-07	-0.486125	0.24675	8.71864e-16	-0.317	0.093375	1.44545e-13	-0.286	0.06375
'LS_52_1'	'1'	'1'	-0.251344	0.354687	1.6199e-28	-0.400292	0.406	3.68627e-42	-0.386458	0.286542	1.7443e-39	-0.365833	0.304083	1.55127e-49	-0.378625	0.415875	2.17204e-25	-0.387	0.297375	2.90669e-28	-0.352812	0.307125	1.50818e-31	-0.397404	0.408351	4.94517e-23	-0.374146	0.278308	3.51576e-18	-0.369702	0.315843	7.76748e-25	-0.116	0.426667	0.0438101	-0.386727	0.3652	1.37276e-10	-0.300533	0.2536	9.06831e-06	-0.443625	0.38625	1.95935e-19	-0.385375	0.264875	1.53371e-12	-0.391875	0.298
'LS_53_2'	'1'	'2'	-0.27075	0.259062	1.79688e-27	-0.403958	0.197333	2.62377e-34	-0.268375	0.122375	1.44523e-19	-0.266083	0.150875	5.90705e-16	-0.393562	0.21075	3.06669e-22	-0.264562	0.158438	5.05247e-15	-0.226	0.131	3.23969e-09	-0.406783	0.276	1.56054e-17	-0.319613	0.160258	6.87041e-10	-0.272571	0.136105	1.09885e-07	-0.356471	0.0813333	8.03101e-06	-0.211125	0.15329	3.14282e-06	-0.1462	0.123538	0.00521998	-0.42475	0.1705	1.46321e-13	-0.276	0.05025	4.78869e-06	-0.34625	0.190625
'LS_58_2'	'1'	'2'	-0.373281	0.198531	9.09653e-26	-0.450417	0.214333	2.40549e-24	-0.046375	0.408958	2.28296e-12	-0.227667	0.52525	8.33105e-22	-0.442437	0.24625	9.03585e-18	-0.034625	0.401687	1.17877e-07	-0.242	0.485063	2.35543e-13	-0.444267	0.270113	1.06383e-13	-0.040625	0.448211	1.63297e-06	-0.230426	0.479097	3.31968e-12	-0.438105	0.131273	7.76125e-05	-0.028625	0.333692	0.0078735	-0.477333	0.67	0.0164933	-0.466375	0.1505	5.86377e-08	-0.069875	0.4235	3.15075e-06	-0.199	0.605625
'LS_60_1'	'1'	'1'	-0.536594	-3.125e-05	2.78868e-21	-0.707458	-0.0544167	7.74624e-27	-0.816542	-0.508083	3.09959e-11	-0.623625	-0.313625	9.4843e-08	-0.7025	-0.00775	6.17806e-20	-0.7965	-0.476	5.32965e-08	-0.6375	-0.324688	1.1516e-05	-0.685161	0.0536	1.28104e-13	-0.805	-0.240211	0.000312626	-0.621705	-0.290737	7.61502e-06	-0.718788	-0.11	2.35736e-07	-0.795286	-0.575556	0.000255972	-0.958667	-0.601143	0.166859	-0.717375	-0.14775	2.00272e-08	-0.856625	-0.57225	0.000125149	-0.595875	-0.2915
'LS_70_1'	'1'	'1'	-0.391469	0.466906	2.24466e-40	-0.368292	0.413667	1.02383e-45	-0.458167	0.476333	2.54258e-55	-0.4285	0.403583	5.48358e-39	-0.416125	0.423938	5.55562e-35	-0.421	0.487125	4.21917e-33	-0.458875	0.416375	4.91705e-28	-0.424	0.418526	5.66052e-31	-0.4418	0.454333	6.37448e-21	-0.476281	0.430877	8.65687e-28	-0.361	0.543333	2.56889e-05	-0.38087	0.569867	1.59192e-13	-0.317143	0.298286	0.0320343	-0.272625	0.393125	8.75934e-13	-0.5325	0.45475	1.55224e-25	-0.36775	0.378
'LS_74_2'	'1'	'2'	-0.5035	0.300344	1.77555e-51	-0.540333	0.309458	3.25758e-37	-0.485333	0.220292	4.37567e-37	-0.532875	0.256542	2.94528e-44	-0.54025	0.301563	5.6907e-25	-0.49125	0.223688	1.52391e-24	-0.535875	0.263375	1.25641e-29	-0.571321	0.27775	9.09779e-21	-0.538824	0.24425	9.53777e-16	-0.537306	0.273106	8.71108e-22	-0.390545	0.373	3.96332e-05	-0.437333	0.203125	2.64922e-10	-0.5312	0.236471	4.59084e-09	-0.5405	0.32525	2.13875e-13	-0.4735	0.2135	8.20932e-14	-0.526875	0.242875
'LS_81_1'	'1'	'1'	-0.448844	0.265906	2.64856e-48	-0.487042	0.252	3.78846e-39	-0.355375	0.174792	1.07642e-40	-0.338667	0.155417	2.75356e-35	-0.472438	0.249938	8.66342e-25	-0.3645	0.197187	2.34213e-29	-0.33525	0.157938	1.58221e-22	-0.471259	0.261244	1.67059e-19	-0.3716	0.194051	4.34486e-18	-0.361959	0.174435	4.4271e-18	-0.4788	0.223158	5.06413e-06	-0.352667	0.207667	3.5728e-12	-0.248	0.115294	1.58181e-05	-0.51625	0.256125	9.75896e-16	-0.337125	0.13	9.88079e-13	-0.3455	0.150375
'LS_89_1'	'1'	'1'	-0.486156	0.400031	4.54301e-39	-0.524667	0.37225	7.9412e-41	-0.52425	0.337625	2.8491e-44	-0.534708	0.344083	1.18225e-44	-0.565125	0.375625	5.06335e-33	-0.524	0.329437	2.41452e-29	-0.578	0.358125	4.45391e-34	-0.598462	0.393407	2.94033e-29	-0.559086	0.312235	3.09419e-20	-0.577397	0.358125	1.19577e-33	-0.420667	0.2796	3.61466e-05	-0.481655	0.396923	7.27113e-10	-0.616	NaN	NaN	-0.44375	0.3655	1.32856e-10	-0.52475	0.354	4.826e-16	-0.448125	0.316
'LS_90_1'	'1'	'1'	-0.337375	0.432437	3.79355e-36	-0.533833	0.436167	2.08263e-47	-0.550833	0.270417	1.40019e-35	-0.514417	0.341792	2.08159e-36	-0.514375	0.483063	7.19353e-33	-0.520312	0.262625	1.57523e-23	-0.480063	0.39625	3.45429e-25	-0.5464	0.514809	1.91133e-23	-0.451097	0.244432	4.54407e-11	-0.4624	0.488686	7.89818e-13	-0.461	0.395294	2.06709e-10	-0.57325	0.287556	3.05976e-13	-0.495647	0.312857	1.99655e-15	-0.57275	0.342375	3.23216e-16	-0.611875	0.286	2.39344e-13	-0.583125	0.232875
'LS_91_2'	'1'	'2'	-0.410625	0.319437	8.39456e-46	-0.544208	0.359167	4.2434e-42	-0.483417	0.394875	2.39014e-51	-0.54425	0.344167	5.38878e-46	-0.551625	0.382625	7.50769e-28	-0.466687	0.382812	7.49361e-32	-0.550937	0.363	4.30842e-29	-0.569846	0.376	2.79002e-22	-0.406919	0.389429	8.5957e-17	-0.5848	0.33664	7.81073e-23	-0.472667	0.428857	1.77479e-06	-0.544154	0.370182	6.1244e-17	-0.43	0.457143	8.75378e-08	-0.529375	0.31225	8.3452e-16	-0.516875	0.419	4.96926e-21	-0.530875	0.3065
'LS_96_2'	'1'	'2'	-0.354125	0.312	2.00727e-46	-0.382792	0.183292	1.47679e-35	-0.314	0.134292	2.40913e-25	-0.391333	0.0817917	1.79079e-39	-0.393813	0.2	1.90278e-26	-0.319375	0.129875	4.68587e-16	-0.400125	0.082875	2.31826e-26	-0.459758	0.201294	3.0375e-16	-0.392421	0.122783	1.01045e-08	-0.406311	0.0709524	1.73467e-16	-0.325067	0.198533	1.2539e-11	-0.288533	0.133854	1.83285e-09	-0.385474	0.111048	2.19207e-11	-0.36075	0.149875	1.42906e-10	-0.30325	0.143125	5.95127e-11	-0.37375	0.079625
'LS_99_1'	'1'	'1'	-0.402625	0.0396562	2.44236e-25	-0.597	0.270167	7.5266e-48	-0.4855	0.172792	1.43167e-35	-0.368208	0.124333	4.11333e-29	-0.605	0.288687	3.08975e-30	-0.492125	0.18575	1.3644e-25	-0.396688	0.129562	2.49474e-21	-0.587333	0.364093	1.42489e-23	-0.451429	0.162061	1.06567e-10	-0.373294	0.194057	9.64595e-12	-0.638727	0.134286	8.1198e-09	-0.523778	0.210968	3.28407e-16	-0.4232	0.0517241	8.88669e-12	-0.581	0.233125	3.38664e-20	-0.47225	0.146875	2.83354e-11	-0.31125	0.113875
[truncated: 340 more columns]
